# Supplementary material for: Unique Molecular Features in High-Risk Histology Endometrial Cancers
Source: Cancers (Basel). 2019 Oct 27;11(11):1665. doi: 10.3390/cancers11111665 (PMC6896116; doi:10.3390/cancers11111665)
Supplement: Supplementary file 1 [file cancers-11-01665-s001.zip]

Archive with 1 entries (1 files):
- cancers-613465-supplementary.docx
